# Supplementary material for: Structural Concepts, Definition, Classification, and Macronutrient and Food Composition of Carbohydrate-Restricted Diets for Individuals with Type 2 Diabetes Mellitus: A Scoping Review
Source: Nutrients. 2025 Mar 18;17(6):1061. doi: 10.3390/nu17061061 (PMC11944602; doi:10.3390/nu17061061)
Supplement: Supplementary file 1 [file nutrients-17-01061-s001.zip]

Archive with 1 entries (1 files):
- nutrients-3514024-supplementary.pdf
